# Supplementary material for: Isolation and molecular characterization of a tomato brown rugose fruit virus mutant breaking the tobamovirus resistance found in wild Solanum species
Source: Arch Virol. 2022 May 4;167(7):1559–63. doi: 10.1007/s00705-022-05438-2 (PMC9160144; doi:10.1007/s00705-022-05438-2)
Supplement: Supplementary file 1 — Supplementary Material 1 [file 705_2022_5438_MOESM1_ESM.xlsx]

## Sheet: List
		Isolation and molecular characterization of tomato brown rugose fruit virus mutant breaking the tobamovirus resistance found in wild Solanum species Ahmad Jewehan1, Francis W. Kiemo1, Nida Salem2, Zoltán Tóth1, Salamon Pal1, Zoltán Szabó1† 1 Institute of Genetics and Biotechnology, Applied Plant Genomics Group, Hungarian University of Agriculture and Life Sciences , Gödöllő 2100 , Hungary 2 Depar…
	Supplementary Table 1 . List of fifteen selected ToBRFV isolates from different countries accession numbers from NCBI database used for comparing for two isolates ToBRFV-Tom2-Jo and -Tom2M-Jo
	Genbank Accession Number	Isolate Name	Origin	Host Plant	Reference
	Tomato brown rugose fruit virus (ToBRFV, genus Tobamovirus )
1	MN549394	Ca1A	Canada	Solanum lycopersicum	Unpublished
2	MW314091	6189975_2	China	Solanum lycopersicum	van de Vossenberg, 2021
3	MN882031	39070022_B	Egypt	Solanum lycopersicum	van de Vossenberg, 2021
4	MK133095	TBRFV-P12-3H	Germany	Solanum lycopersicum	Menzel, W., et al, 2019
5	MN815773	ToBRFV-Gr	Greece	Solanum lycopersicum	Beris, D., et al, 2020
6	KX619418	TBRFV-IL	Israel	Solanum lycopersicum	Luria, Neta, et al, 2017
7	MN167466	ToB-SIC01/19	Italy	Solanum lycopersicum	Panno, Stefano, et al, 2019
8	KT383474	Tom1-Jo	Jordan	Solanum lycopersicum	Salem, N., et al. 2016
9	MK319944	TBRFV-MX	Mexico	Solanum lycopersicum	Unpublished
10	MN882011	33610411	Netherland	Solanum lycopersicum	van de Vossenberg, 2021
11	MN013188	F48-PAL	Palestine	Solanum lycopersicum	Alkowni, R. et al, 2019
12	MW314111	36783571_2	Peru	Solanum lycopersicum	van de Vossenberg, 2021
13	MT107885	TBRFV-Ant-Tom	Turkey	Solanum lycopersicum	FİDAN, H., 2020
14	MN182533	TBRFV.21930919	United Kingdom	Solanum lycopersicum	Skelton, A., et al. 2019
15	MT002973	CA18-01	United States	Solanum lycopersicum	Chanda,B et al. 2020
