# Supplementary material for: Isolation and molecular characterization of a tomato brown rugose fruit virus mutant breaking the tobamovirus resistance found in wild Solanum species
Source: Arch Virol. 2022 May 4;167(7):1559–63. doi: 10.1007/s00705-022-05438-2 (PMC9160144; doi:10.1007/s00705-022-05438-2)
Supplement: Supplementary file 2 — Supplementary Material 2 [file 705_2022_5438_MOESM2_ESM.fas]

>'ToBRFV-Tom2-Jo '
gtatttttgttttacaacatataccaacaacaacaaacaacaaacaacaacattacaattactatttacaactacaatg
gcatacacacagacagctaccacatccgctttgctcgacactgtccgaggtaacaataccttggtcaatgatcttgcga
agcggcgtctttatgacacagcggtcgacgagttcaacgctcgtgatcgcaggcccaaagtaaatttttccaaagtaat
aagtgaggaacagacgcttattgctactagggcatatccagaattccagataaccttctataatacgcagaacgccgtg
cattcgcttgccggtggactacgatccttagaactggaatatctaatgatgcagatcccgtatggatcactcacatatg
atataggtgggaattttgcatctcatctgttcaaaggacgggcatatgttcactgctgtatgcccaatcttgatgtccg
cgacataatgcggcacgaaggccagaaagacagtatagaattatacctttccaggcttgagcggggcaacaaagttgtc
ccaaatttccaaaaggaagcttttgacagatacgctgaaacgccagacgaagttgtctgtcacagtaccttccaaacgt
gtacgcaccagcaggtggaaaacacaggcagagtgtatgctattgcattgcacagtatatacgatatacctgctgatga
attcggagcggcacttttaaggaaaaatgtccatgtttgttacgccgccttccacttttccgagaatttacttctcgaa
gattcacacgtcaaccttgacgaaatcaacgcgtgtttttcgcgtgatggagacaagctgactttttctttcgcatctg
agagcactttaaattattgtcatagttattctaatattttaaaatacgtgtgcaaaacttacttcccggcatctaatag
agaggtctacatgaaggagtttttggtcaccagggttaacacctggttttgtaagttttctaggatagacactttttta
ttatacaagggggtagcccacaaaggtgtaaatagtgagcaattttacagcgcaatggaagatgcatggcactacaaaa
agactcttgcaatgtgtaacagcgagaggattcttcttgaagattcctcatcggtcaattactggttcccaaaaatgag
agatatggtcatagttcctctattcgacatatctctcgacaccagtaaaaggacccgcaaagaagtcttagtgtcaaag
gattttgtattcacagttttaaatcacattcgcacttatcaagccaaggcacttacatactccaatgttttatcctttg
tcgaatcaattcgttcaagggtaattatcaacggagtgactgccaggtctgagtgggatgttgacaaatctcttttgca
atccttgtccatgacatttttcttgcatactaagcttgccgttttaaaagacgaattgttaatcagcaagtttagtttg
gggccaaaatcagtaagccagcatgtatgggatgagatttccctggcttttggaaacgcatttccatcgatcaaggaga
gactgctaaatcggaaactaattaaagtgtcgggagacgcattagaaatcagggtgcctgatttatatgtgacttttca
cgatagattagtgactgagtacaaaacatcggtggatatgccagtgcttgatatcagaaagagaatggaggagactgag
gttatgtacaatgcattgtctgagctatctgtgctcaaggagtcggacaagttcgacgttgatgttttttcccggatgt
gccagactttggaggttgacccaatgactgcagcaaaggttattgtggcagtgatgagcaacgagagcggactgactct
tacattcgaacagccaactgaagcaaatgtcgcattggcacttaaagattcagaaaaagcctctgagggtgcactagtg
gttacttctagagatgttgaagaaccatccatgaagggttcaatggcaagaggagagttacaattggccggtctgtctg
gagaccaaccagagtcttcctatactcggaacgaggaaatagagtcattagagcaattccacatggcaacggctagttc
gttaattcggaaacagatgagttcgattgtgtacacgggccccattaaagttcagcaaatgaaaaactttattgatagc
ctggtagcatcactctctgctgcggtgtcgaacctagtcaagatcctaaaggatacagctgctatagatctcgaaaccc
gtcagaagtttggagtcttagatgttgcaaccaaaagatggttaattaaacctttagccaagaatcacgcatggggcgt
tattgaaacacatgctaggaagtaccacgttgcacttttggagtatgatgagcatggagtggtaacttgcgacagttgg
agaagggtggccgtgagttctgagtcaatggtttattctgatatggcaaagctcagaacactgaggagattattaagag
atggtgagcctcatgtcagcagtgctaaagtcgtcctagtcgacggtgtcccgggttgtggaaagacaaaagagattct
ctcgaaagtaaattttgaggaagatctaatcttagtaccgggtaagcaggctgctgaaatgataaagaggcgtgctaat
gcgtcaggaataattcaagccacaagagataatgttcgtactgttgattcatttataatgaattacggtaaaggaacac
gctgtcagttcaaaaggttatttatcgacgaaggtctgatgttgcacactggttgtgtgaattttcttgtttctatgtc
tctgtgcgaaattgcatatgtttatggagacacacaacaaattccatacatcaacagagtatccggttttccgtaccct
gcacattttgcaaaaatagaggttgatgaggtggaaactcgcagaactacgctgcgttgtccagccgacattacccact
atcttaacagaaggtacgaaggatatgtcatgtgtacatcgtcggttaaaaagtcagtttctcaggaaatggtgagcgg
ggccgcaatgatcaatcctgtatctaagccattgaatgggaaagttttgactttcactcagtctgataaagaggcgctg
ctttctcgaggatatacggacgtccatacagtacatgaggtacaaggtgagacatatgcagatgtgtcgttggtcagat
tgactccgacacctgtatctatcatcgcaggagatagtccgcacgttctcgtagctttgtcaaggcatacccaaacatt
gaagtattacaccgtagtgatggatcctcttgtaagtataattagggatttagaaaaacttagttcttacttgttagat
atgtataaagtagatgcagggacccaatagcaattacaggtagactccgtgtttaaaggttctaatctttttgttgcag
caccaaagactggagatatctcagatatgcaattttactatgataagtgtctcccaggtaatagcaccatgttaaataa
ctatgatgctgttaccatgaggttgactgacatttctcttaatgtcaaagattgcatattggatttctctaagtctgtg
gctgcaccgaaggatccgatcaaaccactgattccaatggtacgaacagcggcagaaatgccacgccagactggactat
tggaaaatttggtggcgatgatcaaaagaaactttaattcaccggagttatcaggaataatcgacattgaaaatactgc
atctttagtagtagataaattttttgatagttacttgcttaaagaaaaaagaaaaccaaataaaaatgtttctttattt
tgtagagagtctctcaatagatggttagagaagcaggagcaagtgaccattggtcagcttgcagattttgattttgtgg
atcttccagccgttgatcagtacaggcatatgattaaagcgcaacctaagcagaagctggatacatcaattcaaagcga
atatccggccttgcagacgattgtgtatcattcgaaaaagatcaacgcaatcttcggtcctttgttcagtgagctcaca
aggcaaatgctcgaaagcatagactcaagtaagtttttgttctttacaaggaagacgccagctcaaattgaggatttct
tcggagatctcgatagccatgtccctatggatatcttggagttggatatttcgaagtatgacaaatctcagaacgagtt
ccactgtgcagtagagtatgaaatatggagaagacttggattagaagattttctgggagaagtttggaaacaaggccac
aggaaaactactcttaaagattacacagctggtattaaaacgtgtttatggtaccagagaaagagtggggacgttacaa
cattcatcggtaatacggtgattattgctgcttgtttagcttccatgttgcccatggagaaaataatcaaaggtgcatt
ttgcggagatgacagtttactatacttcccaaaaggttgtgagtttcctgacatacagcatacagccaaccttatgtgg
aatttcgaggctaagctattcagaaagcagtatggttatttctgtggaaggtacgtgatacatcatgacagagggtgta
ttgtttattatgaccctttgaagttgatttctaaacttggtgctaaacacatcaaggattgggatcacttagaagagtt
cagaagatccctttgtgatgttgcaaattcgttgaacaactgtgcgtattacacgcagttggacgacgctgtgagtgag
gtccataaaaccgcacccccgggttcgtttgtatataaaagtttagttaaatatctgtccgataaggttctttttagaa
gtttgtttatagatggctcttgttaagggtaaagtcaatattaatgagttcatagacttgtcaaaatcagaaaaatttc
ttccgtctatgttcacacctgttaagagtgtcatgatctccaaggttgataagatattggttcatgaagatgaatcttt
gtccgaagtcaatttactcaaaggtgtaaaactcattgatggtggctatgtacaccttgctggtcttgtggtgacaggt
gaatggaatttgccagataattgtcgtggtggtgtcagtgtctgtttggtcgataagagaatggagagagcggacgagg
caactcttgcttcatactataccgcagcggctaagaaaaggtttcagttcaaagtcgttccaaattacaacatcactac
caaggacgcagaaaaggcagtttggcaagtactagttaatattagaaatgttaaaattgctgcgggttactgtccgctg
tcattagaatttgtgtcagtgtgtattgtttataaaaatattataaaactcggtttgagagagaaaattacgagcgtca
cggatggagggcccatggaactatcagaagaagttgttgatgagttcatggaagaagtcccgatgtctgtaaggcttgc
aaaatttcgttcgaagaccggaaaaaagtttagtagtaaaagtgagaataatagtggtaataataggccgaaaccagac
aaaaaccaaaggaagggaaagggtttaaaagttagggttgagaaggataatttaattgataatgaattggagacttacg
tcgccgattcagattcgtattaaatatgtcttacacaatcgcaactccatcgcaatttgtgtttttgtcatcagcatgg
gccgaccctatagaattaataaatttatgtactaattcactaggtaatcagttccaaacacaacaagctagaacaaccg
ttcaacggcaatttagcgaagtgtggaaacctgtccctcaagtcactgttaggtttcctgacagtggttttaaggtgta
taggtacaatgcggtactagatcctctagttactgctttgttaggagctttcgatactagaaataggattatagaagtc
gaaaatcaggcgaacccgacaaccgccgaaacgttagacgctactcgtagagtagatgacgcaacggtggctataagga
gcgctataaataatttagtagtagaattggtcaaaggaacaggtttgtacaatcagagcacatttgaaagtgcatccgg
tttacaatggtcctctgcacctgcatcttgagataatcgagatgcttaaataacagattgtgtctgcaaacacacgtgg
tacgtacgataacgtatagtgtttttccctccacttaaatcgaagggtagtgtcttggagcgcgcgggacaaatgtgta
tggttcatacacatccgtaggcacgtaataaagcgagggattcgaattcccccggaacccccggtaggggccca
