# Supplementary material for: Isolation and molecular characterization of a tomato brown rugose fruit virus mutant breaking the tobamovirus resistance found in wild Solanum species
Source: Arch Virol. 2022 May 4;167(7):1559–63. doi: 10.1007/s00705-022-05438-2 (PMC9160144; doi:10.1007/s00705-022-05438-2)
Supplement: Supplementary file 3 — Supplementary Material 3 [file 705_2022_5438_MOESM3_ESM.fas]

>'ToBRFV-Tom2M-Jo'
GTATTTTTGTTTTACAACATATACCAACAACAACAAACAACAAACAACAACATTACAATTACTATTTACAACTACAATG
GCATACACACAGACAGCTACCACATCCGCTTTGCTCGACACTGTCCGAGGTAACAATACCTTGGTCAATGATCTTGCGA
AGCGGCGTCTTTATGACACAGCGGTCGACGAGTTCAACGCTCGTGATCGCAGGCCCAAAGTAAATTTTTCCAAAGTAAT
AAGTGAGGAACAGACGCTTATTGCTACTAGGGCATATCCAGAATTCCAGATAACCTTCTATAATACGCAGAACGCCGTG
CATTCGCTTGCCGGTGGACTACGATCCTTAGAACTGGAATATCTAATGATGCAGATCCCGTATGGATCACTCACATATG
ATATAGGTGGGAATTTTGCATCTCATCTGTTCAAAGGACGGGCATATGTTCACTGCTGTATGCCCAATCTTGATGTCCG
CGACATAATGCGGCACGAAGGCCAGAAAGACAGTATAGAATTATACCTTTCCAGGCTTGAGCGGGGCAACAAAGTTGTC
CCAAATTTCCAAAAGGAAGCTTTTGACAGATACGCTGAAACGCCAGACGAAGTTGTCTGTCACAGTACCTTCCAAACGT
GTACGCACCAGCAGGTGGAAAACACAGGCAGAGTGTATGCTATTGCATTGCACAGTATATACGATATACCTGCTGATGA
ATTCGGAGCGGCACTTTTAAGGAAAAATGTCCATGTTTGTTACGCCGCCTTCCACTTTTCCGAGAATTTACTTCTCGAA
GATTCACACGTCAACCTTGACGAAATCAACGCGTGTTTTTCGCGTGATGGAGACAAGCTGACTTTTTCTTTCGCATCTG
AGAGCACTTTAAATTATTGTCATAGTTATTCTAATATTTTAAAATACGTGTGCAAAACTTACTTCCCGGCATCTAATAG
AGAGGTCTACATGAAGGAGTTTTTGGTCACCAGGGTTAACACCTGGTTTTGTAAGTTTTCTAGGATAGATACTTTTTTA
TTATACAAGGGGGTAGCCCACAAAGGTGTAAATAGTGAGCAATTTTACAGCGCAATGGAAGATGCATGGCACTACAAAA
AGACTCTTGCAATGTGTAACAGCGAGAGGATTCTTCTTGAAGATTCCTCATCGGTCAATTACTGGTTCCCAAAAATGAG
AGATATGGTCATAGTTCCTCTATTCGACATATCTCTCGACACCAGTAAAAGGACCCGCAAAGAAGTCTTAGTGTCAAAG
GATTTTGTATTCACAGTTTTAAATCACATTCGCACTTATCAAGCCAAGGCACTTACATACTCCAATGTTTTATCCTTTG
TCGAATCAATTCGTTCAAGGGTAATTATCAACGGAGTGACTGCCAGGTCTGAGTGGGATGTTGACAAATCTCTTTTGCA
ATCCTTGTCCATGACATTTTTCTTGCATACTAAGCTTGCCGTTTTAAAAGACGAATTGTTAATCAGCAAGTTTAGTTTG
GGGCCAAAATCAGTAAGCCAGCATGTATGGGATGAGATTTCCCTGGCTTTTGGAAACGCATTTCCATCGATCAAGGAGA
GACTGCTAAATCGGAAACTAATTAAAGTGTCGGGAGACGCATTAGAAATCAGGGTGCCTGATTTATATGTGACTTTTCA
CGATAGATTAGTGACTGAGTACAAAACATCGGTGGATATGCCAGTGCTTGATATCAGAAAGAGAATGGAGGAGACTGAG
GTTATGTACAATGCATTGTCTGAGCTATCTGTGCTCAAGGAGTCGGACAAGTTCGACGTTGATGTTTTTTCCCGGATGT
GCCAGACTTTGGAGGTTGACCCAATGACTGCAGCAAAGGTTATTGTGGCAGTGATGAGCAACGAGAGCGGACTGACTCT
TACATTCGAACAGCCAACTGAAGCAAATGTCGCATTGGCACTTAAAGATTCAGAAAAAGCCTCTGAGGGTGCACTAGTG
GTTACTTCTAGAGATGTTGAAGAACCATCCATGAAGGGTTCAATGGCAAGAGGAGAGTTACAATTGGCCGGTCTGTCTG
GAGACCAACCAGAGTCTTCCTATACTCGGAACGAGGAAATAGAGTCATTAGAGCAATTCCACATGGCAACGGCTAGTTC
GTTAATTCGGAAACAGATGAGTTCGATTGTGTACACGGGCCCCATTAAAGTTCAGCAAATGAAAAACTTTATTGATAGC
CTGGTAGCATCACTCTCTGCTGCGGTGTCGAACCTAGTCAAGATCCTAAAGGATACAGCTGCTATAGATCTCGAAACCC
GTCAGAAGTTTGGAGTCTTAGATGTTGCAACCAAAAGATGGTTAATTAAACCTTTAGCCAAGAATCACGCATGGGGCGT
TATTGAAACACATGCTAGGAAGTACCACGTTGCACTTTTGGAGTATGATGAGCATGGAGTGGTAACTTGCGACAGTTGG
AGAAGGGTGGCCGTGAGTTCTGAGTCAATGGTTTATTCTGATATGGCAAAGCTCAGAACACTGAGGAGATTATTAAGAG
ATGGTGAGCCTCATGTCAGCAGTGCTAAAGTCGTCCTAGTCGACGGTGTCCCGGGTTGTGGAAAGACAAAAGAGATTCT
CTCGAAAGTAAATTTTGAGGAAGATCTAATCTTAGTACCGGGTAAGCAGGCTGCTGAAATGATAAAGAGGCGTGCTAAT
GCGTCAGGAATAATTCAAGCCACAAGAGATAATGTTCGTACTGTTGATTCATTTATAATGAATTACGGTAAAGGAACAC
GCTGTCAGTTCAAAAGGTTATTTATCGACGAAGGTCTGATGTTGCACACTGGTTGTGTGAATTTTCTTGTTTCTATGTC
TCTGTGCGAAATTGCATATGTTTATGGAGACACACAACAAATTCCATACATCAACAGAGTATCCGGTTTTCCGTACCCT
GCACATTTTGCAAAAATAGAGGTTGATGAGGTGGAAACTCGCAGAACTACGCTGCGTTGTCCAGCCGACATTACCCACT
ATCTTAACAGAAGGTACGAAGGATATGTCATGTGTACATCGTCGGTTAAAAAGTCAGTTTCTCAGGAAATGGTGAGCGG
GGCCGCAATGATCAATCCTGTATCTAAGCCATTGAATGGGAAAGTTTTGACTTTCACTCAGTCTGATAAAGAGGCGCTG
CTTTCTCGAGGATATACGGACGTCCATACAGTACATGAGGTACAAGGTGAGACATATGCAGATGTGTCGTTGGTCAGAT
TGACTCCGACACCTGTATCTATCATCGCAGGAGATAGTCCGCACGTTCTCGTAGCTTTGTCAAGGCATACCCAAACATT
GAAGTATTACACCGTAGTGATGGATCCTCTTGTAAGTATAATTAGGGATTTAGAAAAACTTAGTTCTTACTTGTTAGAT
ATGTATAAAGTAGATGCAGGGACCCAATAGCAATTACAGGTAGACTCCGTGTTTAAAGGTTCTAATCTTTTTGTTGCAG
CACCAAAGACTGGAGATATCTCAGATATGCAATTTTACTATGATAAGTGTCTCCCAGGTAATAGCACCATGTTAAATAA
CTATGATGCTGTTACCATGAGGTTGACTGACATTTCTCTTAATGTCAAAGATTGCATATTGGATTTTTCTAAGTCTGTG
GCTGCACCGAAGGATCCGATCAAACCACTGATTCCAATGGTACGAACAGCGGCAGAAATGCCACGCCAGACTGGACTAT
TGGAAAATTTGGTGGCGATGATCAAAAGAAACTTTAATTCACCGGAGTTATCAGGAATAATCGACATTGAAAATACTGC
ATCTTTAGTAGTAGATAAATTTTTTGATAGTTACTTGCTTAAAGAAAAAAGAAAACCAAATAAAAATGTTTCTTTATTT
TGTAGAGAGTCTCTCAATAGATGGTTAGAGAAGCAGGAGCAAGTGACCATTGGTCAGCTTGCAGATTTTGATTTTGTGG
ATCTTCCAGCCGTTGATCAGTACAGGCATATGATTAAAGCGCAACCAAAGCAGAAGCTGGATACATCAATTCAAAGCGA
ATATCCGGCCTTGCAGACGATTGTGTATCATTCGAAAAAGATCAACGCAATCTTCGGTCCTTTGTTCAGTGAGCTCACA
AGGCAAATGCTCGAAAGCATAGACTCAAGTAAGTTTTTGTTCTTTACAAGGAAGACGCCAGCTCAAATTGAGGATTTCT
TCGGAGATCTCGATAGCCATGTCCCTATGGATATCTTGGAGTTGGATATTTCGAAGTATGACAAATCTCAGAACGAGTT
CCACTGTGCAGTAGAGTATGAAATATGGAGAAGACTTGGATTAGAAGATTTTCTGGGAGAAGTTTGGAAACAAGGCCAC
AGGAAAACTACTCTTAAAGATTACACAGCTGGTATTAAAACGTGTTTATGGTACCAGAGAAAGAGTGGGGACGTTACAA
CATTCATCGGTAATACGGTGATTATTGCTGCTTGTTTAGCTTCCATGTTGCCCATGGAGAAAATAATCAAAGGTGCATT
TTGCGGAGATGACAGTTTACTATACTTCCCAAAAGGTTGTGAGTTTCCTGACATACAGCATACAGCCAACCTTATGTGG
AATTTCGAGGCTAAGCTATTCAGAAAGCAGTATGGTTATTTCTGTGGAAGGTACGTGATACATCATGACAGAGGGTGTA
TTGTTTATTATGACCCTTTGAAGTTGATTTCTAAACTTGGTGCTAAACACATCAAGGATTGGGATCACTTAGAAGAGTT
CAGAAGATCCCTTTGTGATGTTGCAAATTCGTTGAACAACTGTGCGTATTACACGCAGTTGGACGACGCTGTGAGTGAG
GTCCATAAAACCGCACCCCCGGGTTCGTTTGTATATAAAAGTTTAGTTAAATATCTGTCCGATAAGGTTCTTTTTAGAA
GTTTGTTTATAGATGGCTCTTGTTAAGGGTAAAGTCAATATTAATGAGTTCATAGACTTGTCAAAATCAGAAAAATATC
TTCCGTCTATGTTCACACCTGTTAAGAGTGTCATGATCTCCAAGGTTGATAAGATATTGGTTCATGAAGATGAATCTTT
GTCCGAAGTCAATTTACTCAAAGGTGTAAAACTCATTGATGGTGGCTATGTACACCTTGCTGGTCTTGTGGTGACAGGT
GAATGGAATTTGCCAGATAAATGTCGTGGTGGTGTCAGTGTCTGTTTGGTCGATAAGAGAATGGAGAGAGCGGACGAGG
CAACTCTTGCTTCATACTATACCGCAGCGGCTAAGAAAAGGTTTCAGTTCAAAGTCGTTCCAAATTACAACATCACTAC
CAAGGACGCAGAAAAGGCAGTTTGGCAAGTACTAGTTAATATTAGAAATGTTAAAATTGCTGCGGGTTACTGTCCGCTG
TCATTAGAATTTGTGTCAGTGTGTATTGTTTATAAAAATATTATAAAACTCGGTTTGAGAGAGAAAATTACGAGCGTCA
CGGATGGAGGGCCCATGGAACTATCAGAAGAAGTTGTTGATGAGTTCATGGAAGAAGTCCCGATGTCTGTAAGGCTTGC
AAAATTTCGTTCGAAGACCGGAAAAAAGTTTAGTAGTAAAAGTGAGAATAATAGTGGTAATAATAGGCCGAAACCAGAC
AAAAACCAAAGGAAGGGAAAGGGTTTAAAAGTTAGGGTTGAGAAGGATAATTTAATTGATAATGAATTGGAGACTTACG
TCGCCGATTCAGATTCGTATTAAATATGTCTTACACAATCGCAACTCCATCGCAATTTGTGTTTTTGTCATCAGCATGG
GCCGACCCTATAGAATTAATAAATTTATGTACTAATTCACTAGGTAATCAGTTCCAAACACAACAAGCTAGAACAACCG
TTCAACGGCAATTTAGCGAAGTGTGGAAACCTGTCCCTCAAGTCACTGTTAGGTTTCCTGACAGTGGTTTTAAGGTGTA
TAGGTACAATGCGGTACTAGATCCTCTAGTTACTGCTTTGTTAGGAGCTTTCGATACTAGAAATAGGATTATAGAAGTC
GAAAATCAGGCGAACCCGACAACCGCCGAAACGTTAGACGCTACTCGTAGAGTAGATGACGCAACGGTGGCTATAAGGA
GCGCTATAAATAATTTAGTAGTAGAATTGGTCAAAGGAACAGGTTTGTACAATCAGAGCACATTTGAAAGTGCATCCGG
TTTACAATGGTCCTCTGCACCTGCATCTTGAGATAATCGAGATGCTTAAATAACAGATTGTGTCTGCAAACACACGTGG
TACGTACGATAACGTATAGTGTTTTTCCCTCCACTTAAATCGAAGGGTAGTGTCTTGGAGCGCGCGGGACAAATGTGTA
TGGTTCATACACATCCGTAGGCACGTAATAAAGCGAGGGATTCGAATTCCCCCGGAACCCCCGGTAGGGGCCCA
